# Supplementary material for: Preparation of a Crosslinked Poly(imide-siloxane) for Application to Transistor Insulation
Source: Polymers (Basel). 2022 Dec 9;14(24):5392. doi: 10.3390/polym14245392 (PMC9782700; doi:10.3390/polym14245392)
Supplement: Supplementary file 1 [file polymers-14-05392-s001.zip]

Archive with 1 entries (1 files):
- polymers-2061956-supplementary.pdf
